# Supplementary material for: Reactivity Ratios of Biobased Dialkyl Itaconate Radical Polymerizations Derived from In-Line NMR Spectroscopy and Size-Exclusion Chromatography
Source: ACS Polym Au. 2024 Nov 26;4(6):540–9. doi: 10.1021/acspolymersau.4c00071 (PMC11638788; doi:10.1021/acspolymersau.4c00071)
Supplement: Supplementary file 1 — lg4c00071_si_001.zip [file lg4c00071_si_001.zip]

Archive with 22 entries (22 files):
- readme.txt
- fDBI_07_80_SEC.csv
- fDBI_07_60_NMR.csv
- fDBI_06_80_SEC.csv
- fDBI_05_80_SEC.csv
- fDBI_05_60_NMR.csv
- fDBI_04_80_SEC.csv
- fDBI_04_60_NMR.csv
- fDBI_03_80_SEC.csv
- fDBI_03_60_NMR.csv
- fDBI_08_60_NMR.csv
- fDBI_09_60_NMR.csv
- fDCHI_04_60_NMR.csv
- fDCHI_05_60_NMR.csv
- fDCHI_05_80_SEC.csv
- fDCHI_06_60_NMR.csv
- copodepropagation.cpp
- parsingCSV.h
- parameterDBI.csv
- parsingCSV.cpp
- MersenneTwister.h
- Supporting Information.pdf
