# Supplementary material for: Reactivity Ratios of Biobased Dialkyl Itaconate Radical Polymerizations Derived from In-Line NMR Spectroscopy and Size-Exclusion Chromatography
Source: ACS Polym Au. 2024 Nov 26;4(6):540–9. doi: 10.1021/acspolymersau.4c00071 (PMC11638788; doi:10.1021/acspolymersau.4c00071)
Supplement: Supplementary file 1 — lg4c00071_si_001.zip [file lg4c00071_si_001.zip › readme.txt]

The source code of the simulation was written in C++. It can be compiled on Windows or Linix systems, e.g. with Microsoft Visual Studio Code. The following files are required:
MersenneTwister.h
parsingCSV.h
parsingCSV.cpp
copodepropagation.cpp

The program is started in the command line (cmd.exe) under Windows and in a terminal under Linux. The simulation parameters are stored in the current directory in the file parameterDBI.csv. The current example deals with the copolymerization DBI/BA with f(DBI)=0.5 at 60 °C. The results of the Monte Carlo simulation are generated in the current directory in the file copoly_DBI_BA.csv.
