# Supplementary material for: Reactivity Ratios of Biobased Dialkyl Itaconate Radical Polymerizations Derived from In-Line NMR Spectroscopy and Size-Exclusion Chromatography
Source: ACS Polym Au. 2024 Nov 26;4(6):540–9. doi: 10.1021/acspolymersau.4c00071 (PMC11638788; doi:10.1021/acspolymersau.4c00071)
Supplement: Supplementary file 1 — lg4c00071_si_001.zip [file lg4c00071_si_001.zip › fDBI_07_80_SEC.csv]

0.82257	0.34492
0.83357	0.33959
0.99162	0.42183
1.13389	0.47564
1.16207	0.49019
1.17307	0.48244
1.23408	0.51857
1.23968	0.51953
1.31438	0.56522
1.38091	0.58175
1.51957	0.6423
1.62702	0.69636
