# Supplementary material for: Reactivity Ratios of Biobased Dialkyl Itaconate Radical Polymerizations Derived from In-Line NMR Spectroscopy and Size-Exclusion Chromatography
Source: ACS Polym Au. 2024 Nov 26;4(6):540–9. doi: 10.1021/acspolymersau.4c00071 (PMC11638788; doi:10.1021/acspolymersau.4c00071)
Supplement: Supplementary file 1 — lg4c00071_si_001.zip [file lg4c00071_si_001.zip › fDBI_05_60_NMR.csv]

2.09253	2.09253
1.90369	1.90881
1.84781	1.88027
1.80878	1.85111
1.78838	1.80334
1.72987	1.80018
1.70344	1.75343
1.66197	1.73689
1.46473	1.59499
1.2989	1.46272
1.16368	1.33399
1.02912	1.23878
0.91215	1.13001
0.79474	1.03376
0.71417	0.94909
0.6277	0.87074
0.54644	0.80943
0.47405	0.72439
0.41674	0.67129
0.37353	0.6192
0.31315	0.55543
0.26742	0.49931
0.23896	0.45528
2.05E-01	0.42447
1.81E-01	0.37975
1.55E-01	0.35709
