# Supplementary material for: Reactivity Ratios of Biobased Dialkyl Itaconate Radical Polymerizations Derived from In-Line NMR Spectroscopy and Size-Exclusion Chromatography
Source: ACS Polym Au. 2024 Nov 26;4(6):540–9. doi: 10.1021/acspolymersau.4c00071 (PMC11638788; doi:10.1021/acspolymersau.4c00071)
Supplement: Supplementary file 1 — lg4c00071_si_001.zip [file lg4c00071_si_001.zip › fDBI_04_80_SEC.csv]

1.08448	1.62672
0.89855	1.41633
0.72217	1.17868
0.55024	0.97087
0.42007	0.81477
0.26041	0.59331
0.22471	0.55321
