# Supplementary material for: Reactivity Ratios of Biobased Dialkyl Itaconate Radical Polymerizations Derived from In-Line NMR Spectroscopy and Size-Exclusion Chromatography
Source: ACS Polym Au. 2024 Nov 26;4(6):540–9. doi: 10.1021/acspolymersau.4c00071 (PMC11638788; doi:10.1021/acspolymersau.4c00071)
Supplement: Supplementary file 1 — lg4c00071_si_001.zip [file lg4c00071_si_001.zip › fDBI_03_80_SEC.csv]

0.86129	2.00968
0.60587	1.57133
0.37817	1.17069
0.23773	0.91617
0.16855	0.7297
0.11038	0.52911
0.0817	0.47918
