# Supplementary material for: Reactivity Ratios of Biobased Dialkyl Itaconate Radical Polymerizations Derived from In-Line NMR Spectroscopy and Size-Exclusion Chromatography
Source: ACS Polym Au. 2024 Nov 26;4(6):540–9. doi: 10.1021/acspolymersau.4c00071 (PMC11638788; doi:10.1021/acspolymersau.4c00071)
Supplement: Supplementary file 1 — lg4c00071_si_001.zip [file lg4c00071_si_001.zip › fDBI_03_60_NMR.csv]

0.5382	4.84383
0.15526	2.48308
0.01956	0.90758
0.0024	0.21525
