# Supplementary material for: Reactivity Ratios of Biobased Dialkyl Itaconate Radical Polymerizations Derived from In-Line NMR Spectroscopy and Size-Exclusion Chromatography
Source: ACS Polym Au. 2024 Nov 26;4(6):540–9. doi: 10.1021/acspolymersau.4c00071 (PMC11638788; doi:10.1021/acspolymersau.4c00071)
Supplement: Supplementary file 1 — lg4c00071_si_001.zip [file lg4c00071_si_001.zip › copodepropagation.cpp]

// mcPolymer - Monte Carlo simulation program of radical polymerization
// Copyright (C) 2008 - 2024 Marco Drache, Georg Drache, Benjamin Hosemann, Katrin Brandl, Philipp Sievers, Sebastian Klepatz
//
// This program is free software: you can redistribute it and/or modify
// it under the terms of the GNU General Public License as published by
// the Free Software Foundation, either version 3 of the License, or
// (at your option) any later version.
//
// This program is distributed in the hope that it will be useful,
// but WITHOUT ANY WARRANTY; without even the implied warranty of
// MERCHANTABILITY or FITNESS FOR A PARTICULAR PURPOSE.  See the
// GNU General Public License for more details.
//
// You should have received a copy of the GNU General Public License
// along with this program.  If not, see <http://www.gnu.org/licenses/>.
/*
*
*  Created on: 13.9.2023
*/
#include <iostream>
#include <fstream>
#include <vector>
#include "MersenneTwister.h"
#include "parsingCSV.h"

using namespace std;

enum class TerminalMonomer : uint16_t {
	M1 = 0,
	M2,
	Undefined = 99
};

int main()
{
	MTRand mtrand(rand() % 100);
	parsing::parameterFileCSV* parameter = new parsing::parameterFileCSV(';', "parameterDBI.csv");
	string nameM1 = parameter->getStringValue("M1");
	string nameM2 = parameter->getStringValue("M2");
	double r1 = parameter->getDoubleValue("r1");
	double r2 = parameter->getDoubleValue("r2");
	double cM10 = parameter->getDoubleValue("cM1");
	double cM20 = parameter->getDoubleValue("cM2");
	double f1 = cM10 / (cM10 + cM20);
	double kp = parameter->getDoubleValue("kp");
	double kdep = parameter->getDoubleValue("kdep");

	uint64_t nMolecules = 100000000;
	uint64_t nM1 = f1 * nMolecules;
	uint64_t nM10 = nM1;
	uint64_t nM2 = (1.0 - f1) * nMolecules;
	uint64_t nM20 = nM2;
	
	uint64_t nM1Pdiff = 0;
	uint64_t nM2Pdiff = 0;
	
	uint64_t nM1Pinteg = 0;
	uint64_t nM2Pinteg = 0;
	
	uint64_t conversion1 = nMolecules / 100;
	uint64_t nextOutput = conversion1;
	double conversion = 0.0;

	TerminalMonomer terminalMonomer = TerminalMonomer::M1;
	--nM1;
	uint64_t sequenceM1 = 1;
	uint64_t countDepropagationM1 = 0;
	uint64_t countPropagationM1 = 0;
	string filename = "copoly_" + nameM1 + "_" + nameM2 + ".csv";
	ofstream resultfile(filename);
	uint64_t countReactionM1 = 1000000;
	resultfile << "conversion" << ";" << "f" << nameM1 << ";" << "f" << nameM2 << ";" << "Fdiff" << nameM1 << ";" << "Fdiff" << nameM2 << ";" << "Finteg" << nameM1 << ";" << "Finteg" << nameM2 << ";" << "countDepropagation" << nameM1 << ";" << "countPropagation" << nameM1 << ";" << "ratio_Depropagation/Propagation" << nameM1 << ";" << "cM1" << ";" << "cM2" << endl;	
	do {
		switch (terminalMonomer) {
		case TerminalMonomer::M1: {
			
			double homopolyP = nM1 / (nM1 + nM2 / r1);
			double copolyP = nM2 / (nM1 * r1 + nM2);
			
			double depolyM1 = 0.0;
			if (sequenceM1 > 1) {
				double conversionM1 = static_cast<double>(nM10 - nM1) / static_cast<double>(nM10);
				double cM1 = cM10 - conversionM1 * cM10;
				depolyM1 = kdep / (kp * cM1) * homopolyP;
			}
			
			double Pges = homopolyP + copolyP + depolyM1;
			double homopolyPnorm = homopolyP / Pges;
			double copolyPnorm = copolyP / Pges;
			double depolyPnorm = depolyM1 / Pges;
			if (countReactionM1 == 0) {
					exit(0);
			}
			double randr = mtrand();
			if (randr < homopolyPnorm) {
				--nM1;
				++nM1Pdiff;
				++sequenceM1;
				++countPropagationM1;
			}
			else {
				if (randr < (homopolyPnorm + copolyPnorm)) {
					sequenceM1 = 0;
					--nM2;
					++nM2Pdiff;
					terminalMonomer = TerminalMonomer::M2;
				}
				else {
					++nM1;
					--nM1Pdiff;
					--sequenceM1;
					++countDepropagationM1;
				}
			}
			--countReactionM1;
			break;
		}
		case TerminalMonomer::M2: {
			double homopolyP = nM2 / (nM2 + nM1 / r2);
			double copoly21P = nM1 / (nM2 * r2 + nM1);
			double randr = mtrand();
			if (randr < homopolyP) {
				--nM2;
				++nM2Pdiff;
			}
			else {
				if (randr < (homopolyP + copoly21P)) {
					--nM1;
					++nM1Pdiff;
					terminalMonomer = TerminalMonomer::M1;
					sequenceM1 = 1;
					countReactionM1 = 1000000;
				}
			}
			break;
		}
		
		}
		
		if ((nextOutput - (nM10 - nM1) - (nM20 - nM2)) == 0) {
			conversion = conversion + 0.01;
			double M1 = static_cast<double>(nM1) / static_cast<double>(nM1 + nM2);
			double M2 = static_cast<double>(nM2) / static_cast<double>(nM1 + nM2);

			double M1Pdiff = static_cast<double>(nM1Pdiff) / static_cast<double>(nM1Pdiff + nM2Pdiff);
			double M2Pdiff = static_cast<double>(nM2Pdiff) / static_cast<double>(nM1Pdiff + nM2Pdiff);
			
			nM1Pinteg += nM1Pdiff;
			nM2Pinteg += nM2Pdiff;
			
			double M1Pinteg = static_cast<double>(nM1Pinteg) / static_cast<double>(nM1Pinteg + nM2Pinteg);
			double M2Pinteg = static_cast<double>(nM2Pinteg) / static_cast<double>(nM1Pinteg + nM2Pinteg);
			
			double conversionM1 = static_cast<double>(nM10 - nM1) / static_cast<double>(nM10);
			double conversionM2 = static_cast<double>(nM20 - nM2) / static_cast<double>(nM20);
			double cM1 = cM10 - conversionM1 * cM10;
			double cM2 = cM20 - conversionM2 * cM20;

			resultfile << conversion << ";" << M1 << ";" << M2 << ";" << M1Pdiff << ";" << M2Pdiff << ";" << M1Pinteg << ";" << M2Pinteg << ";" << countDepropagationM1 << ";" << countPropagationM1 << ";" << static_cast<double>(countDepropagationM1) / static_cast<double>(countPropagationM1) << ";" << cM1 << ";" << cM2 << endl;
			if (conversion >= 0.99) {
				break;
			}
			nM1Pdiff = 0;
			nM2Pdiff = 0;
			nextOutput += conversion1;
		}
	} while (true);
}
