# Supplementary material for: Reactivity Ratios of Biobased Dialkyl Itaconate Radical Polymerizations Derived from In-Line NMR Spectroscopy and Size-Exclusion Chromatography
Source: ACS Polym Au. 2024 Nov 26;4(6):540–9. doi: 10.1021/acspolymersau.4c00071 (PMC11638788; doi:10.1021/acspolymersau.4c00071)
Supplement: Supplementary file 1 — lg4c00071_si_001.zip [file lg4c00071_si_001.zip › parsingCSV.h]

// mcPolymer - Monte Carlo simulation program of radical polymerization
// Copyright (C) 2008 - 2024 Marco Drache, Georg Drache, Benjamin Hosemann, Katrin Brandl, Philipp Sievers, Sebastian Klepatz
//
// This program is free software: you can redistribute it and/or modify
// it under the terms of the GNU General Public License as published by
// the Free Software Foundation, either version 3 of the License, or
// (at your option) any later version.
//
// This program is distributed in the hope that it will be useful,
// but WITHOUT ANY WARRANTY; without even the implied warranty of
// MERCHANTABILITY or FITNESS FOR A PARTICULAR PURPOSE.  See the
// GNU General Public License for more details.
//
// You should have received a copy of the GNU General Public License
// along with this program.  If not, see <http://www.gnu.org/licenses/>.
/*
*
*  Created on: 13.9.2023
*/
#pragma once
#include <string>
#include <vector>

namespace parsing {
class parameterFileCSV {
public:
	parameterFileCSV(char _sep, std::string _filename);
	double getDoubleValue(std::string _parameterName);
	std::string getStringValue(std::string _parameterName);
private:
	std::vector<std::vector<std::string>> rawData;
	bool checkData(std::string _name);
};
}
