# Supplementary material for: Reactivity Ratios of Biobased Dialkyl Itaconate Radical Polymerizations Derived from In-Line NMR Spectroscopy and Size-Exclusion Chromatography
Source: ACS Polym Au. 2024 Nov 26;4(6):540–9. doi: 10.1021/acspolymersau.4c00071 (PMC11638788; doi:10.1021/acspolymersau.4c00071)
Supplement: Supplementary file 1 — lg4c00071_si_001.zip [file lg4c00071_si_001.zip › parameterDBI.csv]

parameter	value
M1	DBI
M2	BA
cM1	2.093
cM2	2.093
kp	15.0
kdep	8.55
r1	1.26
r2	0.5
