# Supplementary material for: Reactivity Ratios of Biobased Dialkyl Itaconate Radical Polymerizations Derived from In-Line NMR Spectroscopy and Size-Exclusion Chromatography
Source: ACS Polym Au. 2024 Nov 26;4(6):540–9. doi: 10.1021/acspolymersau.4c00071 (PMC11638788; doi:10.1021/acspolymersau.4c00071)
Supplement: Supplementary file 1 — lg4c00071_si_001.zip [file lg4c00071_si_001.zip › parsingCSV.cpp]

// mcPolymer - Monte Carlo simulation program of radical polymerization
// Copyright (C) 2008 - 2024 Marco Drache, Georg Drache, Benjamin Hosemann, Katrin Brandl, Philipp Sievers, Sebastian Klepatz
//
// This program is free software: you can redistribute it and/or modify
// it under the terms of the GNU General Public License as published by
// the Free Software Foundation, either version 3 of the License, or
// (at your option) any later version.
//
// This program is distributed in the hope that it will be useful,
// but WITHOUT ANY WARRANTY; without even the implied warranty of
// MERCHANTABILITY or FITNESS FOR A PARTICULAR PURPOSE.  See the
// GNU General Public License for more details.
//
// You should have received a copy of the GNU General Public License
// along with this program.  If not, see <http://www.gnu.org/licenses/>.
/*
*
*  Created on: 13.9.2023
*/
#include <string>
#include <vector>
#include <iostream>
#include <fstream>
#include <sstream>

#include "parsingCSV.h"

using namespace std;
namespace parsing {

    parameterFileCSV::parameterFileCSV(char _sep, string _filename) {
	ifstream file(_filename);
    if (!file.is_open()) {
        cerr << "file not found: " << _filename << endl;
        exit(1);
    }
    string line;
    while (getline(file, line)) {
        vector<string> row;
        istringstream iss(line);
        std::string dataField;
        while (getline(iss, dataField, _sep)) {
            row.push_back(dataField);
        }
        rawData.push_back(row);
    }
    file.close();
}
double parameterFileCSV::getDoubleValue(std::string _parameterName) {
    if (checkData(_parameterName)) {
        for (size_t i = 0; i < rawData.size(); i++) {
            if (rawData.at(i).at(0) == _parameterName) {
                return stod(rawData.at(i).at(1));
            }
        }
    }
	return 0.0;
}
string parameterFileCSV::getStringValue(std::string _parameterName) {
    if (checkData(_parameterName)) {
        for (size_t i = 0; i < rawData.size(); i++) {
            if (rawData.at(i).at(0) == _parameterName) {
                return rawData.at(i).at(1);
            }
        }
    }
	return "";
}
bool parameterFileCSV::checkData(std::string _name) {
    for (auto& elem : rawData) {
        if (elem.at(0) == _name) {
            return true;
        }
    }
    cerr << "parameter not found: " << _name << endl;
    return false;
}
}
